# Supplementary material for: The Slugs of Britain and Ireland: Undetected and Undescribed Species Increase a Well-Studied, Economically Important Fauna by More Than 20%
Source: PLoS One. 2014 Apr 16;9(4):e91907. doi: 10.1371/journal.pone.0091907 (PMC3989179; doi:10.1371/journal.pone.0091907)
Supplement: Table S2 — GenBank data and haplotypes included in analyses. (XLS) [file pone.0091907.s005.xls]

## Sheet: Sheet1
Haplotype	Genbank accession numbers			Family	GenBank identification	Country	Reference
	16S	COI	ITS-1
-	AY947346	-	-	ARIONIDAE	Arion alpinus (= obesoductus [88])	Germany	Pinceel et al., unpubl.
-	AY947347	-	-	ARIONIDAE	Arion alpinus (= obesoductus [88])	Italy	Pinceel et al., unpubl.
-	DQ904248	-	-	ARIONIDAE	Arion alpinus (= obesoductus [88])	Czech Republic	[80]
-	AY947348	-	-	ARIONIDAE	Arion anguloi	Spain	Pinceel et al., unpubl.
-	AY947349	-	-	ARIONIDAE	Arion ater	Norway	Pinceel et al., unpubl.
Hap2	EU541906	-	-	ARIONIDAE	Arion ater	Sweden	[30]
-	AY947350	-	-	ARIONIDAE	Arion baeticus	Spain	Pinceel et al., unpubl.
-	AJ715353	-	-	ARIONIDAE	Arion cf. circumscriptus	Italy	[27]
-	AJ715357	-	-	ARIONIDAE	Arion cf. circumscriptus	Romania	[27]
-	AJ715359	-	-	ARIONIDAE	Arion cf. circumscriptus	Romania	[27]
-	AJ715356	-	-	ARIONIDAE	Arion cf. fasciatus	Romania	[27]
-	AJ715371	-	-	ARIONIDAE	Arion cf. fasciatus	Austria	[27]
-	AJ715352	-	-	ARIONIDAE	Arion cf. silvaticus	Italy	[27]
-	AJ715354	-	-	ARIONIDAE	Arion cf. silvaticus	Italy	[27]
-	AJ715355	-	-	ARIONIDAE	Arion cf. silvaticus	Romania	[27]
-	AJ715358	-	-	ARIONIDAE	Arion cf. silvaticus	Romania	[27]
-	AJ715360	-	-	ARIONIDAE	Arion cf. silvaticus	Romania	[27]
-	AJ715361	-	-	ARIONIDAE	Arion cf. silvaticus	Romania	[27]
-	AJ715362	-	-	ARIONIDAE	Arion cf. silvaticus	Romania	[27]
-	AJ715363	-	-	ARIONIDAE	Arion cf. silvaticus	Romania	[27]
-	AJ715364	-	-	ARIONIDAE	Arion cf. silvaticus	Romania	[27]
Hap49	AJ715365	-	-	ARIONIDAE	Arion cf. silvaticus	Bulgaria	[27]
Hap49	AJ715366	-	-	ARIONIDAE	Arion cf. silvaticus	Bulgaria	[27]
-	AJ715367	-	-	ARIONIDAE	Arion cf. silvaticus	Bulgaria	[27]
-	AJ715368	-	-	ARIONIDAE	Arion cf. silvaticus	Bulgaria	[27]
-	AJ715369	-	-	ARIONIDAE	Arion cf. silvaticus	Slovenia	[27]
-	AJ715370	-	-	ARIONIDAE	Arion cf. silvaticus	Germany	[27]
-	AJ715372	-	-	ARIONIDAE	Arion cf. silvaticus	Austria	[27]
-	AJ715373	-	-	ARIONIDAE	Arion cf. silvaticus	Austria	[27]
Hap30	AJ715345	-	-	ARIONIDAE	Arion circumscriptus	UK	[27]
Hap31	AJ715346	-	-	ARIONIDAE	Arion circumscriptus	Italy	Pinceel et al., unpubl.
-	AY715347	-	-	ARIONIDAE	Arion circumscriptus	Italy	[27]
-	AY715348	-	-	ARIONIDAE	Arion circumscriptus	Belgium	[27]
-	AY715349	-	-	ARIONIDAE	Arion circumscriptus	Belgium	[27]
-	AY715350	-	-	ARIONIDAE	Arion circumscriptus	Italy	[27]
-	AY715351	-	-	ARIONIDAE	Arion circumscriptus	France	[27]
Hap30	AY947351	-	-	ARIONIDAE	Arion circumscriptus	Ireland	Pinceel et al., unpubl.
Hap30	AY947352	-	-	ARIONIDAE	Arion circumscriptus	Belgium	Pinceel et al., unpubl.
Hap30	DQ465818	-	-	ARIONIDAE	Arion circumscriptus	Lithuania	Soroka & Skuijiene, unpubl.
Hap30	EU541958	-	-	ARIONIDAE	Arion circumscriptus	Belgium	[30]
Hap30	EU541959	-	-	ARIONIDAE	Arion circumscriptus	Belgium	[30]
-	EU541960	-	-	ARIONIDAE	Arion circumscriptus	Denmark	[30]
Hap29	EU541961	-	-	ARIONIDAE	Arion circumscriptus	UK	[30]
Hap29	EU541962	-	-	ARIONIDAE	Arion circumscriptus	UK	[30]
Hap29	EU541963	-	-	ARIONIDAE	Arion circumscriptus	USA	[30]
Hap33	AJ715374	-	-	ARIONIDAE	Arion distinctus	Belgium	Pinceel et al., unpubl.
Hap33	AJ715374	-	-	ARIONIDAE	Arion distinctus	Belgium	[27]
-	AY947353	-	-	ARIONIDAE	Arion distinctus	?	Pinceel et al., unpubl.
Hap33	AY947354	-	-	ARIONIDAE	Arion distinctus	Belgium	Pinceel et al., unpubl.
Hap33	AY947355	-	-	ARIONIDAE	Arion distinctus	Belgium	Pinceel et al., unpubl.
Hap33	EU541932	-	-	ARIONIDAE	Arion distinctus	Belgium	[30]
Hap33	EU541933	-	-	ARIONIDAE	Arion distinctus	Belgium	[30]
Hap35	EU541934	-	-	ARIONIDAE	Arion distinctus	Denmark	[30]
Hap36	EU541935	-	-	ARIONIDAE	Arion distinctus	Sweden	[30]
Hap36	EU541936	-	-	ARIONIDAE	Arion distinctus	UK	[30]
Hap36	EU541937	-	-	ARIONIDAE	Arion distinctus	UK	[30]
-	EU541938	-	-	ARIONIDAE	Arion distinctus	USA	[30]
Hap36	EU541939	-	-	ARIONIDAE	Arion distinctus	USA	[30]
Hap36	EU541940	-	-	ARIONIDAE	Arion distinctus	USA	[30]
-	FJ896812	-	-	ARIONIDAE	Arion distinctus	?	Tsai, unpubl.
Hap37	AF238047	-	-	ARIONIDAE	Arion fasciatus	USA	Prasher & Bernon, unpubl.
Hap37	AJ715324	-	-	ARIONIDAE	Arion fasciatus	Slovenia	[27]
-	AY715325	-	-	ARIONIDAE	Arion fasciatus	Poland	[27]
-	AY715326	-	-	ARIONIDAE	Arion fasciatus	Italy	[27]
-	AY715327	-	-	ARIONIDAE	Arion fasciatus	Austria	[27]
-	AY715328	-	-	ARIONIDAE	Arion fasciatus	Austria	[27]
-	AY715329	-	-	ARIONIDAE	Arion fasciatus	Austria	[27]
-	AY715330	-	-	ARIONIDAE	Arion fasciatus	Romania	[27]
-	AY947356	-	-	ARIONIDAE	Arion fasciatus	Germany	Pinceel et al., unpubl.
-	AY947357	-	-	ARIONIDAE	Arion fasciatus	Austria	Pinceel et al., unpubl.
Hap37	AY947358	-	-	ARIONIDAE	Arion fasciatus	UK	Pinceel et al., unpubl.
-	DQ465819	-	-	ARIONIDAE	Arion fasciatus	Lithuania	Soroka & Skuijiene, unpubl.
Hap37	DQ465821	-	-	ARIONIDAE	Arion fasciatus	Lithuania	Soroka & Skuijiene, unpubl.
Hap37	EU541953	-	-	ARIONIDAE	Arion fasciatus	Denmark	[30]
Hap37	EU541954	-	-	ARIONIDAE	Arion fasciatus	UK	[30]
Hap37	EU541955	-	-	ARIONIDAE	Arion fasciatus	USA	[30]
Hap37	EU541956	-	-	ARIONIDAE	Arion fasciatus	USA	[30]
Hap37	EU541957	-	-	ARIONIDAE	Arion fasciatus	USA	[30]
Hap7	AY947359	-	-	ARIONIDAE	Arion flagellus	UK	Pinceel et al., unpubl.
Hap7	AY947360	-	-	ARIONIDAE	Arion flagellus	UK	Pinceel et al., unpubl.
-	AY947361	-	-	ARIONIDAE	Arion flagellus	Spain	Pinceel et al., unpubl.
Hap6	EU541929	-	-	ARIONIDAE	Arion flagellus	UK	[30]
Hap6	EU541930	-	-	ARIONIDAE	Arion flagellus	UK	[30]
Hap6	EU541931	-	-	ARIONIDAE	Arion flagellus	UK	[30]
Hap39	AJ715375	-	-	ARIONIDAE	Arion franciscoloi	Italy	[27]
-	AY947362	-	-	ARIONIDAE	Arion franciscoloi	Italy	Pinceel et al., unpubl.
Hap39	AY947363	-	-	ARIONIDAE	Arion franciscoloi	Italy	Pinceel et al., unpubl.
-	AJ518037	-	-	ARIONIDAE	Arion fuscus	Denmark	[26]
-	AJ518038	-	-	ARIONIDAE	Arion fuscus	Denmark	[26]
-	AJ518039	-	-	ARIONIDAE	Arion fuscus	Norway	[26]
-	AJ518040	-	-	ARIONIDAE	Arion fuscus	Belgium	[26]
-	AJ518041	-	-	ARIONIDAE	Arion fuscus	Denmark	[26]
-	AJ518042	-	-	ARIONIDAE	Arion fuscus	Denmark	[26]
-	AJ518043	-	-	ARIONIDAE	Arion fuscus	Sweden	[26]
-	AJ518044	-	-	ARIONIDAE	Arion fuscus	Germany	[26]
-	AJ786719	-	-	ARIONIDAE	Arion fuscus	F-03	[81]
-	AJ786720	-	-	ARIONIDAE	Arion fuscus	F-09	[81]
-	AJ786721	-	-	ARIONIDAE	Arion fuscus	F-10	[81]
-	AJ786722	-	-	ARIONIDAE	Arion fuscus	F-11	[81]
-	AJ786723	-	-	ARIONIDAE	Arion fuscus	F-12	[81]
-	AJ786724	-	-	ARIONIDAE	Arion fuscus	F-13	[81]
-	AJ786725	-	-	ARIONIDAE	Arion fuscus	F-14	[81]
-	AJ786726	-	-	ARIONIDAE	Arion fuscus	F-15	[81]
-	AJ786727	-	-	ARIONIDAE	Arion fuscus	F-16	[81]
-	AJ786728	-	-	ARIONIDAE	Arion fuscus	F-17	[81]
-	AJ786729	-	-	ARIONIDAE	Arion fuscus	F-18	[81]
-	AJ786730	-	-	ARIONIDAE	Arion fuscus	F-19	[81]
-	AJ786731	-	-	ARIONIDAE	Arion fuscus	F-20	[81]
-	AJ786732	-	-	ARIONIDAE	Arion fuscus	F-21	[81]
-	AJ786733	-	-	ARIONIDAE	Arion fuscus	F-22	[81]
-	AJ786734	-	-	ARIONIDAE	Arion fuscus	F-23	[81]
-	AJ786735	-	-	ARIONIDAE	Arion fuscus	F-24	[81]
-	AJ786736	-	-	ARIONIDAE	Arion fuscus	F-25	[81]
-	AJ786737	-	-	ARIONIDAE	Arion fuscus	F-26	[81]
-	AJ786738	-	-	ARIONIDAE	Arion fuscus	F-27	[81]
-	AJ786739	-	-	ARIONIDAE	Arion fuscus	F-28	[81]
-	AJ786740	-	-	ARIONIDAE	Arion fuscus	F-29	[81]
-	AJ786741	-	-	ARIONIDAE	Arion fuscus	F-30	[81]
-	AJ786742	-	-	ARIONIDAE	Arion fuscus	F-31	[81]
-	AJ786743	-	-	ARIONIDAE	Arion fuscus	F-32	[81]
-	AJ786744	-	-	ARIONIDAE	Arion fuscus	F-33	[81]
-	AJ786745	-	-	ARIONIDAE	Arion fuscus	F-34	[81]
-	AJ786746	-	-	ARIONIDAE	Arion fuscus	F-35	[81]
-	AJ786747	-	-	ARIONIDAE	Arion fuscus	F-36	[81]
-	AJ786748	-	-	ARIONIDAE	Arion fuscus	F-37	[81]
-	AJ786749	-	-	ARIONIDAE	Arion fuscus	F-38	[81]
-	AJ786750	-	-	ARIONIDAE	Arion fuscus	F-39	[81]
-	AJ786751	-	-	ARIONIDAE	Arion fuscus	F-40	[81]
-	AJ786752	-	-	ARIONIDAE	Arion fuscus	F-41	[81]
-	AJ786753	-	-	ARIONIDAE	Arion fuscus	F-42	[81]
-	AJ786754	-	-	ARIONIDAE	Arion fuscus	F-43	[81]
-	AJ786755	-	-	ARIONIDAE	Arion fuscus	F-45	[81]
-	AJ786756	-	-	ARIONIDAE	Arion fuscus	F-46	[81]
-	AJ786757	-	-	ARIONIDAE	Arion fuscus	F-47	[81]
-	AJ786758	-	-	ARIONIDAE	Arion fuscus	F-49	[81]
-	AJ786759	-	-	ARIONIDAE	Arion fuscus	F-50	[81]
Hap19	DQ465817	-	-	ARIONIDAE	Arion fuscus	Lithuania	Soroka & Skuijiene, unpubl.
-	DQ465823	-	-	ARIONIDAE	Arion fuscus	Lithuania	Soroka & Skuijiene, unpubl.
Hap19	EU541952	-	-	ARIONIDAE	Arion fuscus	Sweden	[30]
-	AJ518061	-	-	ARIONIDAE	Arion hortensis	Belgium	[26]
Hap38	AY947364	-	-	ARIONIDAE	Arion hortensis	Belgium	Pinceel et al., unpubl.
Hap38	EU541943	-	-	ARIONIDAE	Arion hortensis	Belgium	[30]
-	EU541944	-	-	ARIONIDAE	Arion hortensis	Belgium	[30]
-	AY947365	-	-	ARIONIDAE	Arion intermedius	Portugal	Pinceel et al., unpubl.
Hap41	AY947366	-	-	ARIONIDAE	Arion intermedius	Belgium	Pinceel et al., unpubl.
Hap41	EU541945	-	-	ARIONIDAE	Arion intermedius	Belgium	[30]
Hap41	EU541946	-	-	ARIONIDAE	Arion intermedius	Belgium	[30]
Hap41	EU541947	-	-	ARIONIDAE	Arion intermedius	Belgium	[30]
-	EU541948	-	-	ARIONIDAE	Arion intermedius	Germany	[30]
-	AY947367	-	-	ARIONIDAE	Arion iratii	Spain	Pinceel et al., unpubl.
-	AY947368	-	-	ARIONIDAE	Arion lizarrustii	Spain	Pinceel et al., unpubl.
-	AY947369	-	-	ARIONIDAE	Arion lusitanicus	Belgium	Pinceel et al., unpubl.
-	AY947370	-	-	ARIONIDAE	Arion lusitanicus	Belgium	Pinceel et al., unpubl.
Hap9	EU541908	-	-	ARIONIDAE	Arion lusitanicus	Poland	[30]
Hap15	EU541909	-	-	ARIONIDAE	Arion lusitanicus	Sweden	[30]
-	EU541910	-	-	ARIONIDAE	Arion lusitanicus	Austria	[30]
-	EU541911	-	-	ARIONIDAE	Arion lusitanicus	Czech Republic	[30]
-	EU541912	-	-	ARIONIDAE	Arion lusitanicus	Germany	[30]
Hap15	EU541913	-	-	ARIONIDAE	Arion lusitanicus	Sweden	[30]
Hap15	EU541914	-	-	ARIONIDAE	Arion lusitanicus	Sweden	[30]
Hap15	EU541915	-	-	ARIONIDAE	Arion lusitanicus	Sweden	[30]
-	AY947371	-	-	ARIONIDAE	Arion molinae	Spain	Pinceel et al., unpubl.
Hap44	AY947372	-	-	ARIONIDAE	Arion owenii	UK	Pinceel et al., unpubl.
Hap44	AY947373	-	-	ARIONIDAE	Arion owenii	UK	Pinceel et al., unpubl.
Hap44	EU541941	-	-	ARIONIDAE	Arion owenii	UK	[30]
Hap44	EU541942	-	-	ARIONIDAE	Arion owenii	UK	[30]
-	AY968374	-	-	ARIONIDAE	Arion paularensis	Spain	Pinceel et al., unpubl.
-	AY947375	-	-	ARIONIDAE	Arion rufus	Spain	Pinceel et al., unpubl.
-	AY947376	-	-	ARIONIDAE	Arion rufus	Belgium	Pinceel et al., unpubl.
-	AY947377	-	-	ARIONIDAE	Arion rufus	Belgium	Pinceel et al., unpubl.
-	AY947378	-	-	ARIONIDAE	Arion rufus	Belgium	Pinceel et al., unpubl.
-	EU541916	-	-	ARIONIDAE	Arion rufus	Czech Republic	[30]
Hap2	EU541917	-	-	ARIONIDAE	Arion rufus	USA	[30]
Hap9	EU541918	-	-	ARIONIDAE	Arion rufus	Poland	[30]
-	EU541919	-	-	ARIONIDAE	Arion rufus	Canada	[30]
Hap11	EU541920	-	-	ARIONIDAE	Arion rufus	Denmark	[30]
Hap11	EU541921	-	-	ARIONIDAE	Arion rufus	Denmark	[30]
-	EU541922	-	-	ARIONIDAE	Arion rufus	USA	[30]
-	EU541923	-	-	ARIONIDAE	Arion rufus	USA	[30]
-	EU541924	-	-	ARIONIDAE	Arion rufus	USA	[30]
-	EU541925	-	-	ARIONIDAE	Arion rufus	USA	[30]
Hap8	EU541926	-	-	ARIONIDAE	Arion rufus	France	[30]
Hap10	EU541927	-	-	ARIONIDAE	Arion rufus	USA	[30]
Hap10	EU541928	-	-	ARIONIDAE	Arion rufus	USA	[30]
-	FJ896811	-	-	ARIONIDAE	Arion rufus	?	Tsai, unpubl.
Hap50	AJ715331	-	-	ARIONIDAE	Arion silvaticus	UK	[27]
Hap48	AJ715332	-	-	ARIONIDAE	Arion silvaticus	UK	[27]
-	AJ715333	-	-	ARIONIDAE	Arion silvaticus	Belgium	[27]
-	AJ715334	-	-	ARIONIDAE	Arion silvaticus	Belgium	[27]
-	AJ715335	-	-	ARIONIDAE	Arion silvaticus	Germany	[27]
-	AJ715336	-	-	ARIONIDAE	Arion silvaticus	Germany	[27]
-	AJ715337	-	-	ARIONIDAE	Arion silvaticus	Switzerland	[27]
-	AJ715338	-	-	ARIONIDAE	Arion silvaticus	Switzerland	[27]
-	AJ715339	-	-	ARIONIDAE	Arion silvaticus	Switzerland	[27]
-	AJ715340	-	-	ARIONIDAE	Arion silvaticus	Italy	[27]
-	AJ715341	-	-	ARIONIDAE	Arion silvaticus	Poland	[27]
-	AJ715342	-	-	ARIONIDAE	Arion silvaticus	Romania	[27]
-	AJ715343	-	-	ARIONIDAE	Arion silvaticus	Romania	[27]
-	AJ715344	-	-	ARIONIDAE	Arion silvaticus	Liechtenstein	[27]
-	AY947379	-	-	ARIONIDAE	Arion silvaticus	Belgium	Pinceel et al., unpubl.
-	AY947380	-	-	ARIONIDAE	Arion silvaticus	Belgium	Pinceel et al., unpubl.
Hap48	DQ465822	-	-	ARIONIDAE	Arion silvaticus	?	Soroka & Skuijiene, unpubl.
Hap48	EU541964	-	-	ARIONIDAE	Arion silvaticus	Belgium	[30]
Hap48	EU541965	-	-	ARIONIDAE	Arion silvaticus	Belgium	[30]
Hap50	EU541966	-	-	ARIONIDAE	Arion silvaticus	Belgium	[30]
Hap50	EU541967	-	-	ARIONIDAE	Arion silvaticus	Belgium	[30]
Hap50	EU541968	-	-	ARIONIDAE	Arion silvaticus	Belgium	[30]
Hap50	EU541969	-	-	ARIONIDAE	Arion silvaticus	Belgium	[30]
-	AJ518036	-	-	ARIONIDAE	Arion subfuscus	France	[26]
-	AJ518045	-	-	ARIONIDAE	Arion subfuscus	Belgium	[26]
Hap22	AJ518046	-	-	ARIONIDAE	Arion subfuscus	France	[26]
-	AJ518047	-	-	ARIONIDAE	Arion subfuscus	Belgium	[26]
-	AJ518048	-	-	ARIONIDAE	Arion subfuscus	Belgium	[26]
-	AJ518049	-	-	ARIONIDAE	Arion subfuscus	Belgium	[26]
-	AJ518050	-	-	ARIONIDAE	Arion subfuscus	Belgium	[26]
-	AJ518051	-	-	ARIONIDAE	Arion subfuscus	Belgium	[26]
-	AJ518052	-	-	ARIONIDAE	Arion subfuscus	Netherlands	[26]
-	AJ518053	-	-	ARIONIDAE	Arion subfuscus	Netherlands	[26]
-	AJ518054	-	-	ARIONIDAE	Arion subfuscus	Belgium	[26]
-	AJ518055	-	-	ARIONIDAE	Arion subfuscus	Belgium	[26]
-	AJ518056	-	-	ARIONIDAE	Arion subfuscus	Belgium	[26]
-	AJ518057	-	-	ARIONIDAE	Arion subfuscus	Belgium	[26]
-	AJ518058	-	-	ARIONIDAE	Arion subfuscus	Germany	[26]
-	AJ518059	-	-	ARIONIDAE	Arion subfuscus	Germany	[26]
Hap28	AJ518060	-	-	ARIONIDAE	Arion subfuscus	France	[26]
-	AY860672	-	-	ARIONIDAE	Arion subfuscus	Belgium	[81]
-	AY860673	-	-	ARIONIDAE	Arion subfuscus	UK	[81]
-	AY860674	-	-	ARIONIDAE	Arion subfuscus	UK	[81]
-	AY860675	-	-	ARIONIDAE	Arion subfuscus	UK	[81]
-	AY860676	-	-	ARIONIDAE	Arion subfuscus	France	[81]
Hap22	AY860677	-	-	ARIONIDAE	Arion subfuscus	Belgium	Pinceel et al., unpubl.
-	AY860678	-	-	ARIONIDAE	Arion subfuscus	France	[81]
-	AY860679	-	-	ARIONIDAE	Arion subfuscus	France	[81]
-	AY860680	-	-	ARIONIDAE	Arion subfuscus	France	[81]
-	AY860681	-	-	ARIONIDAE	Arion subfuscus	France	[81]
Hap28	AY860682	-	-	ARIONIDAE	Arion subfuscus	France	[81]
-	AY860683	-	-	ARIONIDAE	Arion subfuscus	France	[81]
-	AY860684	-	-	ARIONIDAE	Arion subfuscus	France	[81]
-	AY860685	-	-	ARIONIDAE	Arion subfuscus	France	[81]
-	AY860686	-	-	ARIONIDAE	Arion subfuscus	France	[81]
-	AY860687	-	-	ARIONIDAE	Arion subfuscus	Netherlands	[81]
-	AY860688	-	-	ARIONIDAE	Arion subfuscus	France	[81]
-	AY860689	-	-	ARIONIDAE	Arion subfuscus	UK	[81]
-	AY860690	-	-	ARIONIDAE	Arion subfuscus	France	[81]
-	AY860691	-	-	ARIONIDAE	Arion subfuscus	France	[81]
-	AY860692	-	-	ARIONIDAE	Arion subfuscus	France	[81]
-	AY860693	-	-	ARIONIDAE	Arion subfuscus	France	[81]
-	AY860694	-	-	ARIONIDAE	Arion subfuscus	UK	[81]
-	AY860695	-	-	ARIONIDAE	Arion subfuscus	Netherlands	[81]
-	AY860696	-	-	ARIONIDAE	Arion subfuscus	France	[81]
-	AY860697	-	-	ARIONIDAE	Arion subfuscus	UK	[81]
-	AY860698	-	-	ARIONIDAE	Arion subfuscus	France	[81]
-	AY860699	-	-	ARIONIDAE	Arion subfuscus	Belgium	[81]
-	AY860700	-	-	ARIONIDAE	Arion subfuscus	Belgium	[81]
-	AY860701	-	-	ARIONIDAE	Arion subfuscus	France	[81]
-	AY860702	-	-	ARIONIDAE	Arion subfuscus	Belgium	[81]
-	AY860703	-	-	ARIONIDAE	Arion subfuscus	France	[81]
-	AY860704	-	-	ARIONIDAE	Arion subfuscus	Belgium	[81]
-	AY860705	-	-	ARIONIDAE	Arion subfuscus	France	[81]
-	AY860706	-	-	ARIONIDAE	Arion subfuscus	Belgium	[81]
-	AY860707	-	-	ARIONIDAE	Arion subfuscus	Belgium	[81]
-	AY860708	-	-	ARIONIDAE	Arion subfuscus	France	[81]
-	AY860709	-	-	ARIONIDAE	Arion subfuscus	Belgium	[81]
-	AY860710	-	-	ARIONIDAE	Arion subfuscus	Belgium	[81]
-	AY860711	-	-	ARIONIDAE	Arion subfuscus	Belgium	[81]
-	AY860712	-	-	ARIONIDAE	Arion subfuscus	Belgium	[81]
-	AY860713	-	-	ARIONIDAE	Arion subfuscus	Belgium	[81]
-	AY860714	-	-	ARIONIDAE	Arion subfuscus	Belgium	[81]
-	AY860715	-	-	ARIONIDAE	Arion subfuscus	Germany	[81]
-	AY860716	-	-	ARIONIDAE	Arion subfuscus	Germany	[81]
-	AY860717	-	-	ARIONIDAE	Arion subfuscus	Germany	[81]
-	AY860718	-	-	ARIONIDAE	Arion subfuscus	France	[81]
-	AY860719	-	-	ARIONIDAE	Arion subfuscus	France	[81]
-	AY860720	-	-	ARIONIDAE	Arion subfuscus	France	[81]
-	AY860721	-	-	ARIONIDAE	Arion subfuscus	France	[81]
-	AY860722	-	-	ARIONIDAE	Arion subfuscus	France	[81]
-	AY860723	-	-	ARIONIDAE	Arion subfuscus	France	[81]
-	AY860724	-	-	ARIONIDAE	Arion subfuscus	France	[81]
-	AY861459	-	-	ARIONIDAE	Arion subfuscus	USA	[81]
Hap20	EU541949	-	-	ARIONIDAE	Arion subfuscus	Belgium	[30]
Hap21	EU541950	-	-	ARIONIDAE	Arion subfuscus	USA	[30]
Hap20	EU541951	-	-	ARIONIDAE	Arion subfuscus	Belgium	[30]
Hap21	GU214712	-	-	ARIONIDAE	Arion subfuscus	USA	[7]
Hap21	GU214713	-	-	ARIONIDAE	Arion subfuscus	USA	[7]
Hap21	GU214714	-	-	ARIONIDAE	Arion subfuscus	USA	[7]
Hap21	GU214715	-	-	ARIONIDAE	Arion subfuscus	USA	[7]
Hap21	GU214716	-	-	ARIONIDAE	Arion subfuscus	USA	[7]
Hap21	GU214717	-	-	ARIONIDAE	Arion subfuscus	USA	[7]
Hap21	GU214718	-	-	ARIONIDAE	Arion subfuscus	USA	[7]
Hap21	GU214719	-	-	ARIONIDAE	Arion subfuscus	USA	[7]
Hap21	GU214720	-	-	ARIONIDAE	Arion subfuscus	USA	[7]
Hap21	GU214721	-	-	ARIONIDAE	Arion subfuscus	USA	[7]
Hap21	GU214722	-	-	ARIONIDAE	Arion subfuscus	USA	[7]
Hap21	GU214723	-	-	ARIONIDAE	Arion subfuscus	USA	[7]
-	AY860798	-	-	ARIONIDAE	Arion transsylvanus	Romania	[29]
-	AY860799	-	-	ARIONIDAE	Arion transsylvanus	Romania	[29]
-	AY860800	-	-	ARIONIDAE	Arion transsylvanus	Romania	[29]
-	AY860801	-	-	ARIONIDAE	Arion transsylvanus	Romania	[29]
-	AY860802	-	-	ARIONIDAE	Arion transsylvanus	Romania	[29]
-	AY860803	-	-	ARIONIDAE	Arion transsylvanus	Romania	[29]
-	AY860804	-	-	ARIONIDAE	Arion transsylvanus	Romania	[29]
-	AY860805	-	-	ARIONIDAE	Arion transsylvanus	Romania	[29]
-	AY860806	-	-	ARIONIDAE	Arion transsylvanus	Poland	[29]
-	AY860807	-	-	ARIONIDAE	Arion transsylvanus	Romania	[29]
-	AY947381	-	-	ARIONIDAE	Arion urbiae	Spain	Pinceel et al., unpubl.
-	AY947382	-	-	ARIONIDAE	Arion wiktori	Spain	Pinceel et al., unpubl.
-	AY947383	-	-	ARIONIDAE	Arion wiktori	Spain	Pinceel et al., unpubl.
-	AY947384	-	-	ARIONIDAE	Geomalacus maculosus	Spain	Pinceel et al., unpubl.
-	-	JX435832	-	LIMACIDAE	Ambigolimax valentianus	France	Nitz & Hyman, unpubl.
-	-	AM259707	-	LIMACIDAE	Lehmannia marginata	UK	McClymont et al., unpubl.
-	-	FJ606455	-	LIMACIDAE	Lehmannia marginata	Sweden	[31]
Hap69	-	AM259710	-	LIMACIDAE	Lehmannia valentiana	UK	McClymont et al., unpubl.
Hap69	-	AM259711	-	LIMACIDAE	Lehmannia valentiana	UK	McClymont et al., unpubl.
-	-	GQ145572	-	LIMACIDAE	Limax brandstetteri	Italy	[32]
-	-	GQ145523	-	LIMACIDAE	Limax cf. corsicus	France	[32]
Hap53	-	GQ145524	-	LIMACIDAE	Limax cf. corsicus	France	[32]
Hap53	-	GQ145525	-	LIMACIDAE	Limax cf. corsicus	France	[32]
Hap53	-	GQ145526	-	LIMACIDAE	Limax cf. corsicus	France	[32]
-	-	GQ145571	-	LIMACIDAE	Limax cf. corsicus	France	[32]
-	-	JX435840	-	LIMACIDAE	Limax cf. dacampi	Croatia	Nitz & Hyman, unpubl.
-	-	JX435860	-	LIMACIDAE	Limax cf. dacampi	Croatia	Nitz & Hyman, unpubl.
-	-	JX435861	-	LIMACIDAE	Limax cf. dacampi	Italy	Nitz & Hyman, unpubl.
-	-	JX435862	-	LIMACIDAE	Limax cf. dacampi	Switzerland	Nitz & Hyman, unpubl.
-	-	JX435873	-	LIMACIDAE	Limax cf. graecus	Greece	Nitz & Hyman, unpubl.
-	-	GQ145553	-	LIMACIDAE	Limax ciminensis	Italy	[32]
-	-	FJ606458	-	LIMACIDAE	Limax cinereoniger	Ireland	[31]
-	-	FJ606459	-	LIMACIDAE	Limax cinereoniger	Switzerland	[31]
-	-	FJ606460	-	LIMACIDAE	Limax cinereoniger	Germany	[31]
-	-	FJ606461	-	LIMACIDAE	Limax cinereoniger	Netherlands	[31]
-	-	FJ606462	-	LIMACIDAE	Limax cinereoniger	Germany	[31]
-	-	FJ606463	-	LIMACIDAE	Limax cinereoniger	Germany	[31]
Hap54	-	FJ606464	-	LIMACIDAE	Limax cinereoniger	France	[31]
Hap54	-	FJ606465	-	LIMACIDAE	Limax cinereoniger	Switzerland	[31]
-	-	GQ145538	-	LIMACIDAE	Limax corsicus	France	[32]
-	-	GQ145539	-	LIMACIDAE	Limax corsicus	France	[32]
-	-	AM259712	-	LIMACIDAE	Limax flavus	UK	McClymont et al., unpubl.
-	-	AM259713	-	LIMACIDAE	Limax flavus	UK	McClymont et al., unpubl.
-	-	AM259714	-	LIMACIDAE	Limax flavus	UK	McClymont et al., unpubl.
-	-	FJ481181	-	LIMACIDAE	Limax flavus	?	Tsai, unpubl.
-	-	FJ606456	-	LIMACIDAE	Limax flavus	Germany	[31]
-	-	FJ606457	-	LIMACIDAE	Limax flavus	UK	[31]
-	-	JX435826	-	LIMACIDAE	Limax giovannellae	Italy	Nitz & Hyman, unpubl.
-	-	GQ145573	-	LIMACIDAE	Limax ianninii	Italy	[32]
-	-	EF015443	-	LIMACIDAE	Limax maximus	Australia	[82]
-	-	EF015444	-	LIMACIDAE	Limax maximus	Australia	[82]
Hap56	-	FJ606466	-	LIMACIDAE	Limax maximus	Austria	[31]
-	-	FJ606467	-	LIMACIDAE	Limax maximus	Switzerland	[31]
Hap56	-	FJ606468	-	LIMACIDAE	Limax maximus	UK	[31]
-	-	FJ606469	-	LIMACIDAE	Limax maximus	Switzerland	[31]
Hap57	-	FJ606470	-	LIMACIDAE	Limax maximus	Germany	[31]
Hap57	-	FJ606471	-	LIMACIDAE	Limax maximus	Germany	[31]
-	-	GQ145574	-	LIMACIDAE	Limax maximus	Italy	[32]
-	-	JN248294	-	LIMACIDAE	Limax maximus	Germany	[33]
-	-	GQ145527	-	LIMACIDAE	Limax minimus	France	[32]
-	-	JX435877	-	LIMACIDAE	Limax redii	Switzerland	Nitz & Hyman, unpubl.
-	-	FJ606482	-	LIMACIDAE	Limax sarnensis	Switzerland	[31]
-	-	FJ606483	-	LIMACIDAE	Limax sarnensis	Switzerland	[31]
-	-	FJ606484	-	LIMACIDAE	Limax sarnensis	Switzerland	[31]
-	-	FJ606485	-	LIMACIDAE	Limax sarnensis	Switzerland	[31]
-	-	FJ606486	-	LIMACIDAE	Limax sarnensis	Switzerland	[31]
-	-	FJ606487	-	LIMACIDAE	Limax sarnensis	Switzerland	[31]
-	-	FJ606488	-	LIMACIDAE	Limax sarnensis	Switzerland	[31]
Hap59	-	FJ606489	-	LIMACIDAE	Limax sarnensis	Switzerland	[31]
Hap59	-	FJ606490	-	LIMACIDAE	Limax sarnensis	Switzerland	[31]
-	-	FJ606491	-	LIMACIDAE	Limax sarnensis	Switzerland	[31]
-	-	FJ606492	-	LIMACIDAE	Limax sarnensis	Italy	[31]
-	-	FJ606493	-	LIMACIDAE	Limax sarnensis	Switzerland	[31]
Hap60	-	FJ606494	-	LIMACIDAE	Limax sarnensis	Switzerland	[31]
Hap60	-	FJ606495	-	LIMACIDAE	Limax sarnensis	Switzerland	[31]
Hap60	-	FJ606496	-	LIMACIDAE	Limax sarnensis	Switzerland	[31]
Hap60	-	FJ606497	-	LIMACIDAE	Limax sarnensis	Switzerland	[31]
-	-	FJ606498	-	LIMACIDAE	Limax sarnensis	Switzerland	[31]
-	-	FJ606499	-	LIMACIDAE	Limax sarnensis	Switzerland	[31]
-	-	FJ606500	-	LIMACIDAE	Limax sarnensis	Switzerland	[31]
-	-	GQ145575	-	LIMACIDAE	Limax senensis	Italy	[32]
-	-	FJ606472	-	LIMACIDAE	Limax sp.	Italy	[31]
-	-	FJ606473	-	LIMACIDAE	Limax sp.	Italy	[31]
-	-	FJ606474	-	LIMACIDAE	Limax sp.	Switzerland	[31]
-	-	FJ606475	-	LIMACIDAE	Limax sp.	Switzerland	[31]
-	-	FJ606476	-	LIMACIDAE	Limax sp.	Switzerland	[31]
-	-	FJ606477	-	LIMACIDAE	Limax sp.	Italy	[31]
-	-	FJ606478	-	LIMACIDAE	Limax sp.	Switzerland	[31]
-	-	FJ606479	-	LIMACIDAE	Limax sp.	Switzerland	[31]
-	-	FJ606480	-	LIMACIDAE	Limax sp.	Switzerland	[31]
-	-	GQ145581	-	LIMACIDAE	Limax sp. 1	Italy	[32]
-	-	GQ145582	-	LIMACIDAE	Limax sp. 1	Italy	[32]
Hap61	-	GQ145540	-	LIMACIDAE	Limax sp. 2	Italy	[32]
Hap61	-	GQ145541	-	LIMACIDAE	Limax sp. 2	Italy	[32]
Hap61	-	GQ145542	-	LIMACIDAE	Limax sp. 2	Italy	[32]
-	-	GQ145501	-	LIMACIDAE	Limax sp. 3	France	[32]
-	-	GQ145502	-	LIMACIDAE	Limax sp. 3	France	[32]
-	-	GQ145506	-	LIMACIDAE	Limax sp. 3	France	[32]
-	-	GQ145533	-	LIMACIDAE	Limax sp. 3	France	[32]
-	-	JX435841	-	LIMACIDAE	Limax sp. Albanien	Albania	Nitz & Hyman, unpubl.
-	-	GQ145562	-	LIMACIDAE	Limax sp. ArezzoA	Italy	[32]
-	-	GQ145568	-	LIMACIDAE	Limax sp. ArezzoA	Italy	[32]
-	-	GQ145569	-	LIMACIDAE	Limax sp. ArezzoB	Italy	[32]
-	-	JX435845	-	LIMACIDAE	Limax sp. Balkan1	Greece	Nitz & Hyman, unpubl.
-	-	JX435846	-	LIMACIDAE	Limax sp. Balkan1	Greece	Nitz & Hyman, unpubl.
-	-	JX435864	-	LIMACIDAE	Limax sp. Balkan1	Bulgaria	Nitz & Hyman, unpubl.
-	-	JX435866	-	LIMACIDAE	Limax sp. Balkan1	Bulgaria	Nitz & Hyman, unpubl.
-	-	JX435868	-	LIMACIDAE	Limax sp. Balkan2	Macedonia	Nitz & Hyman, unpubl.
-	-	JX435869	-	LIMACIDAE	Limax sp. Balkan2	Bulgaria	Nitz & Hyman, unpubl.
-	-	JX435871	-	LIMACIDAE	Limax sp. Balkan2	Bulgaria	Nitz & Hyman, unpubl.
-	-	JX435872	-	LIMACIDAE	Limax sp. Balkan2	Macedonia	Nitz & Hyman, unpubl.
Hap62	-	GQ145528	-	LIMACIDAE	Limax sp. Bonifatu	France	[32]
Hap62	-	GQ145551	-	LIMACIDAE	Limax sp. Bonifatu	France	[32]
-	-	GQ145513	-	LIMACIDAE	Limax sp. Cap Corse A	France	[32]
-	-	GQ145514	-	LIMACIDAE	Limax sp. Cap Corse A	France	[32]
-	-	GQ145543	-	LIMACIDAE	Limax sp. Cap Corse A	France	[32]
-	-	GQ145544	-	LIMACIDAE	Limax sp. Cap Corse A	France	[32]
-	-	GQ145545	-	LIMACIDAE	Limax sp. Cap Corse A	France	[32]
-	-	GQ145580	-	LIMACIDAE	Limax sp. Cap Corse A	France	[32]
-	-	GQ145570	-	LIMACIDAE	Limax sp. Cap Corse B	France	[32]
-	-	GQ145505	-	LIMACIDAE	Limax sp. Casmaccioli	France	[32]
-	-	GQ145561	-	LIMACIDAE	Limax sp. Castelsecco	Italy	[32]
-	-	GQ145567	-	LIMACIDAE	Limax sp. Castelsecco	Italy	[32]
-	-	GQ145557	-	LIMACIDAE	Limax sp. Chianti	Italy	[32]
-	-	GQ145508	-	LIMACIDAE	Limax sp. Corte	France	[32]
-	-	GQ145512	-	LIMACIDAE	Limax sp. Corte	France	[32]
Hap63	-	GQ145536	-	LIMACIDAE	Limax sp. Coscione	France	[32]
Hap63	-	GQ145537	-	LIMACIDAE	Limax sp. Coscione	France	[32]
Hap64	-	HQ203061	-	LIMACIDAE	Limax sp. CR2011	France	[83]
Hap64	-	HQ203062	-	LIMACIDAE	Limax sp. CR2011	France	[83]
Hap64	-	HQ203063	-	LIMACIDAE	Limax sp. CR2011	France	[83]
Hap64	-	HQ203064	-	LIMACIDAE	Limax sp. CR2011	France	[83]
-	-	GQ145579	-	LIMACIDAE	Limax sp. Cutigliano	Italy	[32]
-	-	JX435882	-	LIMACIDAE	Limax sp. Eastern Etruscan Appennine	San Marino	Nitz & Hyman, unpubl.
-	-	JX435881	-	LIMACIDAE	Limax sp. French SW Alps	France	Nitz & Hyman, unpubl.
-	-	GQ145531	-	LIMACIDAE	Limax sp. Ft. Melo	France	[32]
-	-	GQ145534	-	LIMACIDAE	Limax sp. Ft. Piattone	France	[32]
-	-	GQ145535	-	LIMACIDAE	Limax sp. Ft. Piattone	France	[32]
-	-	JX435874	-	LIMACIDAE	Limax sp. Liguria	Italy	Nitz & Hyman, unpubl.
-	-	GQ145576	-	LIMACIDAE	Limax sp. Luogosanto	Italy	[32]
Hap65	-	GQ145546	-	LIMACIDAE	Limax sp. Maiella	Italy	[32]
Hap65	-	GQ145547	-	LIMACIDAE	Limax sp. Maiella	Italy	[32]
-	-	GQ145556	-	LIMACIDAE	Limax sp. Marmoraia	Italy	[32]
-	-	GQ145549	-	LIMACIDAE	Limax sp. Massa Marittima	Italy	[32]
-	-	JX435875	-	LIMACIDAE	Limax sp. Montenegro	Montenegro	Nitz & Hyman, unpubl.
-	-	GQ145519	-	LIMACIDAE	Limax sp. Mte. Altissimo	Italy	[32]
-	-	GQ145517	-	LIMACIDAE	Limax sp. Mte. Baldo	Italy	[32]
-	-	GQ145559	-	LIMACIDAE	Limax sp. Mte. Rasu	Italy	[32]
-	-	GQ145560	-	LIMACIDAE	Limax sp. Mte. Rasu	Italy	[32]
-	-	GQ145552	-	LIMACIDAE	Limax sp. Mte. Renoso	France	[32]
-	-	GQ145563	-	LIMACIDAE	Limax sp. Mte. Rotondo	France	[32]
-	-	GQ145564	-	LIMACIDAE	Limax sp. Mte. Rotondo	France	[32]
-	-	GQ145518	-	LIMACIDAE	Limax sp. Mte. Sagro	Italy	[32]
-	-	GQ145520	-	LIMACIDAE	Limax sp. Mte. San Petrone	France	[32]
-	-	GQ145521	-	LIMACIDAE	Limax sp. Mte. San Petrone	France	[32]
-	-	GQ145522	-	LIMACIDAE	Limax sp. Mte. San Petrone	France	[32]
-	-	JX435835	-	LIMACIDAE	Limax sp. Pianodi Chiavenna	Italy	Nitz & Hyman, unpubl.
-	-	GQ145577	-	LIMACIDAE	Limax sp. Populonia A	Italy	[32]
-	-	GQ145578	-	LIMACIDAE	Limax sp. Populonia B	Italy	[32]
Hap66	-	GQ145503	-	LIMACIDAE	Limax sp. Porto	France	[32]
Hap66	-	GQ145504	-	LIMACIDAE	Limax sp. Porto	France	[32]
-	-	JX435850	-	LIMACIDAE	Limax sp. pseudocinereoniger	Bulgaria	Nitz & Hyman, unpubl.
-	-	JX435857	-	LIMACIDAE	Limax sp. pseudocinereoniger	Bulgaria	Nitz & Hyman, unpubl.
-	-	JX435858	-	LIMACIDAE	Limax sp. pseudocinereoniger	Bulgaria	Nitz & Hyman, unpubl.
-	-	JX435859	-	LIMACIDAE	Limax sp. pseudocinereoniger	Bulgaria	Nitz & Hyman, unpubl.
-	-	JX435884	-	LIMACIDAE	Limax sp. pseudocinereoniger	Bulgaria	Nitz & Hyman, unpubl.
-	-	JX435863	-	LIMACIDAE	Limax sp. pseudomaximus	Bulgaria	Nitz & Hyman, unpubl.
-	-	JX435879	-	LIMACIDAE	Limax sp. pseudomaximus	Bulgaria	Nitz & Hyman, unpubl.
-	-	JX435880	-	LIMACIDAE	Limax sp. pseudomaximus	Bulgaria	Nitz & Hyman, unpubl.
-	-	JX435883	-	LIMACIDAE	Limax sp. pseudomaximus	Bulgaria	Nitz & Hyman, unpubl.
-	-	GQ145497	-	LIMACIDAE	Limax sp. Restonica	France	[32]
-	-	GQ145498	-	LIMACIDAE	Limax sp. Restonica	France	[32]
-	-	GQ145529	-	LIMACIDAE	Limax sp. Restonica	France	[32]
-	-	GQ145530	-	LIMACIDAE	Limax sp. Restonica	France	[32]
Hap67	-	GQ145565	-	LIMACIDAE	Limax sp. Ruggelone A	Italy	[32]
Hap67	-	GQ145566	-	LIMACIDAE	Limax sp. Ruggelone A	Italy	[32]
-	-	GQ145507	-	LIMACIDAE	Limax sp. Ruggelone B	Italy	[32]
-	-	GQ145516	-	LIMACIDAE	Limax sp. Ruggelone B	Italy	[32]
-	-	GQ145555	-	LIMACIDAE	Limax sp. Torrente Trossa	Italy	[32]
-	-	GQ145550	-	LIMACIDAE	Limax sp. Truggia	France	[32]
-	-	GQ145499	-	LIMACIDAE	Limax sp. Tuani	France	[32]
-	-	GQ145510	-	LIMACIDAE	Limax sp. Tuani	France	[32]
-	-	GQ145511	-	LIMACIDAE	Limax sp. Tuani	France	[32]
-	-	GQ145515	-	LIMACIDAE	Limax sp. Tuani	France	[32]
-	-	JX435830	-	LIMACIDAE	Limax sp. Var	France	Nitz & Hyman, unpubl.
-	-	GQ145554	-	LIMACIDAE	Limax sp. Verna	Italy	[32]
Hap68	-	GQ145558	-	LIMACIDAE	Limax sp. Vignano	Italy	[32]
Hap68	-	GQ145548	-	LIMACIDAE	Limax sp. Villa Strozzi	Italy	[32]
-	-	JX435824	-	LIMACIDAE	Limax sp. Western Alps	France	Nitz & Hyman, unpubl.
-	-	FJ606481	-	LIMACIDAE	Limax wohlberedti	Croatia	[31]
-	-	JX435876	-	LIMACIDAE	Limax wohlberedti	Montenegro	Nitz & Hyman, unpubl.
-	-	GQ145500	-	LIMACIDAE	Limax wolterstorffi	France	[32]
-	-	JX435836	-	LIMACIDAE	Malacolimax tenellus	Poland	Nitz & Hyman, unpubl.
-	-	JN248291	-	AGRIOLIMACIDAE	Deroceras golcheri	Malta	[33]
-	-	JN248292	-	AGRIOLIMACIDAE	Deroceras golcheri	Malta	[33]
-	-	JN248293	-	AGRIOLIMACIDAE	Deroceras golcheri	Malta	[33]
Hap70	-	JN248298	-	AGRIOLIMACIDAE	Deroceras invadens	Italy	[33]
Hap70	-	JN248299	-	AGRIOLIMACIDAE	Deroceras invadens	Italy	[33]
-	-	JN248295	-	AGRIOLIMACIDAE	Deroceras invadens	Germany	[33]
-	-	JN248296	-	AGRIOLIMACIDAE	Deroceras invadens	UK	[33]
-	-	JN248297	-	AGRIOLIMACIDAE	Deroceras invadens	Canada	[33]
-	-	JN248300	-	AGRIOLIMACIDAE	Deroceras invadens	Italy	[33]
-	-	JN248301	-	AGRIOLIMACIDAE	Deroceras invadens	Germany	[33]
-	-	JN248302	-	AGRIOLIMACIDAE	Deroceras invadens	Germany	[33]
-	-	JN248303	-	AGRIOLIMACIDAE	Deroceras invadens	UK	[33]
-	-	JN248314	-	AGRIOLIMACIDAE	Deroceras invadens	France	[33]
-	-	JN248315	-	AGRIOLIMACIDAE	Deroceras invadens	USA	[33]
-	-	JQ743070	-	AGRIOLIMACIDAE	Deroceras invadens	Argentina	Gregoric et al., unpubl.
Hap72	-	KF291901	-	AGRIOLIMACIDAE	Deroceras laeve	USA	[84]
Hap72	-	KF291902	-	AGRIOLIMACIDAE	Deroceras laeve	USA	[84]
Hap72	-	KF291914	-	AGRIOLIMACIDAE	Deroceras laeve	USA	[84]
Hap73	-	KF291903	-	AGRIOLIMACIDAE	Deroceras laeve	USA	[84]
Hap73	-	KF291908	-	AGRIOLIMACIDAE	Deroceras laeve	USA	[84]
Hap73	-	KF291909	-	AGRIOLIMACIDAE	Deroceras laeve	USA	[84]
Hap73	-	KF291910	-	AGRIOLIMACIDAE	Deroceras laeve	USA	[84]
Hap74	-	KF291905	-	AGRIOLIMACIDAE	Deroceras laeve	USA	[84]
Hap74	-	KF291912	-	AGRIOLIMACIDAE	Deroceras laeve	USA	[84]
Hap75	-	KF291907	-	AGRIOLIMACIDAE	Deroceras laeve	USA	[84]
Hap75	-	KF291913	-	AGRIOLIMACIDAE	Deroceras laeve	USA	[84]
Hap76	-	KF291916	-	AGRIOLIMACIDAE	Deroceras laeve	USA	[84]
Hap76	-	KF291918	-	AGRIOLIMACIDAE	Deroceras laeve	USA	[84]
-	-	AF239733	-	AGRIOLIMACIDAE	Deroceras laeve	USA	Prasher & Bernon, unpubl.
-	-	EF128217	-	AGRIOLIMACIDAE	Deroceras laeve	China	[85]
-	-	HM584699	-	AGRIOLIMACIDAE	Deroceras laeve	USA	[86]
-	-	JX435885	-	AGRIOLIMACIDAE	Deroceras laeve	Switzerland	Nitz & Hyman, unpubl.
-	-	KF291899	-	AGRIOLIMACIDAE	Deroceras laeve	USA	[84]
-	-	KF291900	-	AGRIOLIMACIDAE	Deroceras laeve	USA	[84]
-	-	KF291904	-	AGRIOLIMACIDAE	Deroceras laeve	USA	[84]
-	-	KF291906	-	AGRIOLIMACIDAE	Deroceras laeve	USA	[84]
-	-	KF291911	-	AGRIOLIMACIDAE	Deroceras laeve	USA	[84]
-	-	KF291915	-	AGRIOLIMACIDAE	Deroceras laeve	USA	[84]
-	-	KF291917	-	AGRIOLIMACIDAE	Deroceras laeve	USA	[84]
Hap80	-	JN248307	-	AGRIOLIMACIDAE	Deroceras panormitanum	Malta	[33]
Hap80	-	JN248308	-	AGRIOLIMACIDAE	Deroceras panormitanum	Malta	[33]
Hap81	-	JN248311	-	AGRIOLIMACIDAE	Deroceras panormitanum	Malta	[33]
Hap81	-	JN248312	-	AGRIOLIMACIDAE	Deroceras panormitanum	Italy	[33]
-	-	JN248304	-	AGRIOLIMACIDAE	Deroceras panormitanum	Italy	[33]
-	-	JN248305	-	AGRIOLIMACIDAE	Deroceras panormitanum	Italy	[33]
-	-	JN248306	-	AGRIOLIMACIDAE	Deroceras panormitanum	Italy	[33]
-	-	JN248309	-	AGRIOLIMACIDAE	Deroceras panormitanum	Malta	[33]
-	-	JN248310	-	AGRIOLIMACIDAE	Deroceras panormitanum	Malta	[33]
-	-	JN248313	-	AGRIOLIMACIDAE	Deroceras panormitanum	Italy	[33]
Hap82	-	AM259702	-	AGRIOLIMACIDAE	Deroceras reticulatum	UK	McClymont et al., unpubl.
Hap82	-	AM259703	-	AGRIOLIMACIDAE	Deroceras reticulatum	UK	McClymont et al., unpubl.
-	-	AF239734	-	AGRIOLIMACIDAE	Deroceras reticulatum	USA	Prasher & Bernon, unpubl.
-	-	FJ481179	-	AGRIOLIMACIDAE	Deroceras reticulatum	?	Tsai, unpubl.
-	-	FJ358222	-	AGRIOLIMACIDAE	Deroceras sp.	South Africa	Van Vuren, unpubl.
-	-	JX435886	-	BOETTGERILLIDAE	Boettgerilla pallens	Germany	Nitz & Hyman, unpubl.
Hap85	-	AM259704	-	MILACIDAE	Tandonia budapestensis	UK	McClymont et al., unpubl.
Hap85	-	AM259706	-	MILACIDAE	Tandonia budapestensis	UK	McClymont et al., unpubl.
-	-	AM259705	-	MILACIDAE	Tandonia budapestensis	UK	McClymont et al., unpubl.
-	-	KC550122	-	MILACIDAE	Tandonia cf. sowerbyi	Italy	[56]
-	-	KC550123	-	MILACIDAE	Tandonia cf. sowerbyi	Italy	[56]
-	-	KC550121	-	MILACIDAE	Tandonia marinellii	Italy	[56]
Hap87	-	JF905694	-	TESTACELLIDAE	Testacella haliotidea	Netherlands	[65]
Hap87	-	JF905695	-	TESTACELLIDAE	Testacella haliotidea	Netherlands	[65]
Hap87	-	JF905696	-	TESTACELLIDAE	Testacella haliotidea	Netherlands	[65]
-	-	-	AY947385	ARIONIDAE	Arion alpinus (= obesoductus [88])	Italy	Pinceel et al., unpubl.
-	-	-	AY947386	ARIONIDAE	Arion anguloi	Spain	Pinceel et al., unpubl.
-	-	-	AY316268	ARIONIDAE	Arion ater	Portugal	[87]
-	-	-	AY316269	ARIONIDAE	Arion ater	Spain	[87]
-	-	-	AY947387	ARIONIDAE	Arion ater	Norway	Pinceel et al., unpubl.
-	-	-	AJ509071	ARIONIDAE	Arion circumscriptus	Ireland	Pinceel et al., unpubl.
-	-	-	AJ509074	ARIONIDAE	Arion circumscriptus	Belgium	Pinceel et al., unpubl.
-	-	-	AJ715486	ARIONIDAE	Arion circumscriptus	Belgium	[27]
-	-	-	AJ715487	ARIONIDAE	Arion circumscriptus	Belgium	[27]
-	-	-	AJ509038	ARIONIDAE	Arion distinctus	Belgium	Pinceel et al., unpubl.
-	-	-	AJ509039	ARIONIDAE	Arion distinctus	Belgium	Pinceel et al., unpubl.
-	-	-	AJ509040	ARIONIDAE	Arion distinctus	Belgium	Pinceel et al., unpubl.
-	-	-	AJ509050	ARIONIDAE	Arion euthymeanus	France	Pinceel et al., unpubl.
-	-	-	AJ509030	ARIONIDAE	Arion fagophilus	Spain	Pinceel et al., unpubl.
-	-	-	AJ509068	ARIONIDAE	Arion fasciatus	Germany	Pinceel et al., unpubl.
-	-	-	AJ509069	ARIONIDAE	Arion fasciatus	Austria	Pinceel et al., unpubl.
-	-	-	AJ509073	ARIONIDAE	Arion fasciatus	UK	Pinceel et al., unpubl.
-	-	-	AJ715488	ARIONIDAE	Arion fasciatus	Austria	[27]
-	-	-	AJ715489	ARIONIDAE	Arion fasciatus	Austria	[27]
-	-	-	AY947388	ARIONIDAE	Arion flagellus	Spain	Pinceel et al., unpubl.
-	-	-	AY316278	ARIONIDAE	Arion flagellus	UK	[87]
-	-	-	AJ509053	ARIONIDAE	Arion flagellus	UK	Pinceel et al., unpubl.
-	-	-	AJ509052	ARIONIDAE	Arion flagellus	UK	Pinceel et al., unpubl.
-	-	-	AY947389	ARIONIDAE	Arion franciscoloi	Italy	Pinceel et al., unpubl.
-	-	-	AJ509075	ARIONIDAE	Arion franciscoloi	Italy	Pinceel et al., unpubl.
-	-	-	AY947389	ARIONIDAE	Arion franciscoloi	Italy	Pinceel et al., unpubl.
-	-	-	AY316277	ARIONIDAE	Arion fuligineus	Portugal	[87]
Hap91	-	-	AY947390	ARIONIDAE	Arion fuscus	Poland	Pinceel et al., unpubl.
Hap91	-	-	AY947391	ARIONIDAE	Arion fuscus	Bulgaria	Pinceel et al., unpubl.
-	-	-	AY947392	ARIONIDAE	Arion fuscus	Austria	Pinceel et al., unpubl.
-	-	-	AY316282	ARIONIDAE	Arion gilvus	Spain	[87]
-	-	-	AY316285	ARIONIDAE	Arion hispanicus	Spain	[87]
-	-	-	AJ509035	ARIONIDAE	Arion hortensis	Belgium	Pinceel et al., unpubl.
-	-	-	AJ509036	ARIONIDAE	Arion hortensis	UK	Pinceel et al., unpubl.
-	-	-	AJ509037	ARIONIDAE	Arion hortensis	Belgium	Pinceel et al., unpubl.
-	-	-	AY316286	ARIONIDAE	Arion intermedius	Spain	[87]
-	-	-	AJ509029	ARIONIDAE	Arion intermedius	Portugal	Pinceel et al., unpubl.
-	-	-	AJ509031	ARIONIDAE	Arion intermedius	Belgium	Pinceel et al., unpubl.
-	-	-	AJ509042	ARIONIDAE	Arion iratii	Spain	Pinceel et al., unpubl.
-	-	-	AY316290	ARIONIDAE	Arion lizarrustii	Spain	[87]
-	-	-	AJ509046	ARIONIDAE	Arion lizarrustii	Spain	Pinceel et al., unpubl.
-	-	-	AY316273	ARIONIDAE	Arion lusitanicus	Portugal	[87]
-	-	-	AY316274	ARIONIDAE	Arion lusitanicus	Portugal	[87]
-	-	-	AY316275	ARIONIDAE	Arion lusitanicus	Portugal	[87]
-	-	-	AY316276	ARIONIDAE	Arion lusitanicus	Italy	[87]
-	-	-	AY316289	ARIONIDAE	Arion lusitanicus	France	[87]
-	-	-	AY316290	ARIONIDAE	Arion lusitanicus	Spain	[87]
-	-	-	AJ509061	ARIONIDAE	Arion lusitanicus	Belgium	Pinceel et al., unpubl.
-	-	-	AJ509062	ARIONIDAE	Arion lusitanicus	Belgium	Pinceel et al., unpubl.
-	-	-	AJ509063	ARIONIDAE	Arion lusitanicus	Germany	Pinceel et al., unpubl.
-	-	-	AY316281	ARIONIDAE	Arion molinae	Spain	[87]
-	-	-	AJ509042	ARIONIDAE	Arion molinae	Spain	Pinceel et al., unpubl.
Hap92	-	-	AY316271	ARIONIDAE	Arion nobrei	Portugal	[87]
Hap92	-	-	AY316272	ARIONIDAE	Arion nobrei	Portugal	[87]
-	-	-	AJ509032	ARIONIDAE	Arion owenii	Ireland	Pinceel et al., unpubl.
-	-	-	AJ509033	ARIONIDAE	Arion owenii	UK	Pinceel et al., unpubl.
-	-	-	AJ509034	ARIONIDAE	Arion owenii	UK	Pinceel et al., unpubl.
-	-	-	AY316284	ARIONIDAE	Arion paularensis	Spain	[87]
-	-	-	AJ509057	ARIONIDAE	Arion paularensis	Spain	Pinceel et al., unpubl.
-	-	-	AY316270	ARIONIDAE	Arion rufus	France	[87]
-	-	-	AJ509064	ARIONIDAE	Arion rufus	Belgium	Pinceel et al., unpubl.
-	-	-	AJ509065	ARIONIDAE	Arion rufus	Belgium	Pinceel et al., unpubl.
-	-	-	AJ509066	ARIONIDAE	Arion rufus	Spain	Pinceel et al., unpubl.
-	-	-	AJ509067	ARIONIDAE	Arion rufus	Belgium	Pinceel et al., unpubl.
-	-	-	AJ509070	ARIONIDAE	Arion silvaticus	Belgium	Pinceel et al., unpubl.
-	-	-	AJ509072	ARIONIDAE	Arion silvaticus	Belgium	Pinceel et al., unpubl.
-	-	-	AJ715490	ARIONIDAE	Arion silvaticus	Romania	[27]
-	-	-	AJ715491	ARIONIDAE	Arion silvaticus	Bulgaria	[27]
-	-	-	AJ715492	ARIONIDAE	Arion silvaticus	Romania	[27]
-	-	-	AJ715493	ARIONIDAE	Arion silvaticus	Bulgaria	[27]
-	-	-	AJ715494	ARIONIDAE	Arion silvaticus	Austria	[27]
-	-	-	AJ715495	ARIONIDAE	Arion silvaticus	Romania	[27]
-	-	-	AJ715496	ARIONIDAE	Arion silvaticus	Switzerland	[27]
-	-	-	AJ715497	ARIONIDAE	Arion silvaticus	Liechtenstein	[27]
-	-	-	AJ509048	ARIONIDAE	Arion subfuscus	Belgium	Pinceel et al., unpubl.
-	-	-	AY316279	ARIONIDAE	Arion subfuscus	France	[87]
-	-	-	AJ509044	ARIONIDAE	Arion subfuscus	France	Pinceel et al., unpubl.
-	-	-	AJ509045	ARIONIDAE	Arion subfuscus	France	Pinceel et al., unpubl.
-	-	-	AJ509047	ARIONIDAE	Arion subfuscus	Belgium	Pinceel et al., unpubl.
-	-	-	AJ509048	ARIONIDAE	Arion subfuscus	Belgium	Pinceel et al., unpubl.
-	-	-	AJ509051	ARIONIDAE	Arion subfuscus	Italy	Pinceel et al., unpubl.
-	-	-	AJ509058	ARIONIDAE	Arion subfuscus	Poland	Pinceel et al., unpubl.
-	-	-	AY860725	ARIONIDAE	Arion subfuscus	UK	[81]
-	-	-	AY860726	ARIONIDAE	Arion subfuscus	UK	[81]
-	-	-	AY860727	ARIONIDAE	Arion subfuscus	Belgium	[81]
-	-	-	AY860728	ARIONIDAE	Arion subfuscus	Belgium	[81]
-	-	-	AY860729	ARIONIDAE	Arion subfuscus	France	[81]
-	-	-	AY860730	ARIONIDAE	Arion subfuscus	Belgium	[81]
-	-	-	AY860731	ARIONIDAE	Arion subfuscus	France	[81]
-	-	-	AY860732	ARIONIDAE	Arion subfuscus	France	[81]
-	-	-	AY860733	ARIONIDAE	Arion subfuscus	France	[81]
-	-	-	AY860734	ARIONIDAE	Arion subfuscus	France	[81]
-	-	-	AY860735	ARIONIDAE	Arion subfuscus	France	[81]
-	-	-	AY947393	ARIONIDAE	Arion transsylvanus	Romania	[29]
-	-	-	AY947394	ARIONIDAE	Arion transsylvanus	Romania	[29]
-	-	-	AY947395	ARIONIDAE	Arion transsylvanus	Romania	[29]
-	-	-	AY316283	ARIONIDAE	Arion urbiae	Spain	[87]
-	-	-	AJ509056	ARIONIDAE	Arion urbiae	Spain	Pinceel et al., unpubl.
-	-	-	AY947396	ARIONIDAE	Arion urbiae	Spain	Pinceel et al., unpubl.
Hap93	-	-	AY316287	ARIONIDAE	Arion wiktori	Spain	[87]
Hap93	-	-	AY316288	ARIONIDAE	Arion wiktori	Spain	[87]
-	-	-	AJ509059	ARIONIDAE	Arion wiktori	Spain	Pinceel et al., unpubl.
-	-	-	AJ509060	ARIONIDAE	Arion wiktori	Spain	Pinceel et al., unpubl.
-	-	-	AY947397	ARIONIDAE	Arion wiktori	Spain	Pinceel et al., unpubl.
-	-	-	AJ509076	ARIONIDAE	Geomalacus maculosus	Spain	Pinceel et al., unpubl.
-	-	-	AJ509077	ARIONIDAE	Geomalacus maculosus	Spain	Pinceel et al., unpubl.
-	-	-	AJ509078	ARIONIDAE	Geomalacus malagensis	Spain	Pinceel et al., unpubl.
-	-	-	AJ509079	ARIONIDAE	Geomalacus malagensis	Spain	Pinceel et al., unpubl.
